# Supplementary material for: Towards food security: Exploring the spatio-temporal dynamics of soybean in India
Source: PLoS One. 2024 May 9;19(5):e0292005. doi: 10.1371/journal.pone.0292005 (PMC11081262; doi:10.1371/journal.pone.0292005)
Supplement: S2 File — (XLSX) [file pone.0292005.s002.xlsx]

## Sheet: Tables
								Table S4	Correlation between Soybean oil consumption, import, export, population, GDP per capita and oil prices										Table S6	Correlation between Soybean meal consumption, import, export, population, GDP per capita and meal prices
		Table S1	Soybean Oilseed Area (1000 Ha), Production(1000 T) and Yield (T/Ha) for c.1970, c.1980, c.1990, c.2000, c.2010 and c.2020
									Oil Domestic consumption	Oil Production	Oil Import	Oil Export	Oil price	Population	GDP Per capita					Meal Domestic consumption	Soy Meal Production	Meal Import	Meal Export	Meal price	Population	GDP Per capita
			Soy Oilseed Area Harvested	Soy Oilseed Production	Soy Oilseed Yield			Oil Domestic consumption	1										Meal Domestic consumption	1
		c1970	28.6667	16.3333	0.561111			Oil Production	0.86118	1									Meal Production	0.83644	1
		c1980	540.667	419.667	0.78749			Oil Import	0.959777	0.686886	1								Meal Import	0.558831	0.373094	1
		c1990	2667.33	2300	0.866279			Oil Export	0.593631	0.566354	0.551399	1							Meal Export	0.340684	0.797062	0.0533227	1
		c2000	5815	5283.33	0.908781			Oil price	0.600345	0.736896	0.458862	0.270326	1						Meal price	0.728139	0.757627	0.379654	0.492987	1
		c2010	9815	10590	1.07754			Population	0.904406	0.953661	0.771257	0.587277	0.636133	1					Population	0.85905	0.953763	0.371762	0.698285	0.688504	1
		c2020	12537	10550	0.841227			GDP Per capita	0.962206	0.882597	0.8904	0.548565	0.705684	0.88616	1				GDP Per capita	0.973293	0.882668	0.519435	0.452686	0.779762	0.88616	1
		Table S2	Decade wise percentage change in Soybean Area, production and Yield for India					Table S5	Regression analysis for Soybean oil consumption using import, export, population, GDP per capita and oil prices.										Table S7	Regression analysis for Soybean meal consumption using import, export, population, GDP per capita and meal prices.
			Area Change (%)	Production Change(%)	Yield Change(%)
		D1	17.8605	24.6939	0.403448			SUMMARY OUTPUT											SUMMARY OUTPUT
		D2	3.93342	4.48054	0.10005
		D3	1.18008	1.2971	0.0490626			Regression Statistics											Regression Statistics
		D4	0.687876	1.00442	0.185702			Multiple R	0.999444										Multiple R	0.997497
		D5	0.277331	-0.00377715	-0.21931			R Square	0.998889										R Square	0.995
								Adjusted R Square	0.998741										Adjusted R Square	0.994333
								Standard Error	58.7014										Standard Error	139.523
								Observations	52										Observations	52
								ANOVA											ANOVA
		Table S3	Percentage of Soybean Area, production and Yield for India in last one to five decades.						df	SS	MS	F	Significance F							df	SS	MS	F	Significance F
			Area Change (%)	Production Change(%)	Yield Change(%)			Regression	6	1.39403e+08	2.32338e+07	6742.54	9.72237e-65						Regression	6	1.74306e+08	2.9051e+07	1492.35	4.81737e-50
		Last decade	0.277331	-0.00377715	-0.21931			Residual	45	155063	3445.85								Residual	45	875996	19466.6
		last 2 decade	1.15598	0.996845	-0.0743341			Total	51	1.39558e+08									Total	51	1.75182e+08
		Last 3 decade	3.7002	3.58696	-0.0289186
		Last 4 Decade	22.188	24.139	0.0682383				Coefficients	Standard Error	t Stat	P-value	Lower 95%	Upper 95%	Lower 95.0%	Upper 95.0%				Coefficients	Standard Error	t Stat	P-value	Lower 95%	Upper 95%	Lower 95.0%	Upper 95.0%
		Last 5 Decade	436.337	644.918	0.499217			Intercept	-161.959	100.225	-1.61596	0.113094	-363.822	39.9042	-363.822	39.9042			Intercept	-312.996	224.384	-1.39491	0.16989	-764.928	138.937	-764.928	138.937
								Oil Production	0.82432	0.0615254	13.3981	2.59284e-17	0.700402	0.948239	0.700402	0.948239			Soy Meal Production	0.748987	0.0532609	14.0626	4.42e-18	0.641714	0.85626	0.641714	0.85626
								Oil Import	0.930702	0.0221066	42.1007	8.65815e-38	0.886177	0.975227	0.886177	0.975227			Meal Import	0.907509	0.312795	2.90129	0.00573299	0.277508	1.53751	0.277508	1.53751
								Oil Export	-3.33523	2.05718	-1.62126	0.111948	-7.47861	0.808139	-7.47861	0.808139			Meal Export	-0.805752	0.0429944	-18.7409	6.94e-23	-0.892348	-0.719157	-0.892348	-0.719157
								Soy Oil price	-233.754	134.52	-1.73769	0.0891054	-504.69	37.1829	-504.69	37.1829			Soy Meal price	-16.8866	12.4168	-1.35998	0.180611	-41.8952	8.12208	-41.8952	8.12208
								Population	2.81253e-07	1.32392e-07	2.1244	0.0391647	1.46024e-08	5.47903e-07	1.46024e-08	5.47903e-07			Population	4.61e-07	2.81e-07	1.63848	0.108296	-1.0574e-07	1.02822e-06	-1.0574e-07	1.02822e-06
								GDP Per capita	0.219931	0.0578108	3.80432	0.00042632	0.103494	0.336368	0.103494	0.336368			GDP Per capita	0.657806	0.149711	4.39383	6.71e-05	0.356272	0.95934	0.356272	0.95934
